# Supplementary material for: Gut bacterial dysbiosis and instability is associated with the onset of complications and mortality in COVID-19
Source: Gut Microbes. 2022 Feb 17;14(1):2031840. doi: 10.1080/19490976.2022.2031840 (PMC8855857; doi:10.1080/19490976.2022.2031840)
Supplement: Supplemental Material [file KGMI_A_2031840_SM4528.zip]

Archive with 10 entries (9 files):
- supplementary/
- supplementary/Supplemenatry_Figure_1.eps
- supplementary/Supplementary_Figure_2.eps
- supplementary/Supplementary_Figure_3.eps
- supplementary/SupplTable1.docx
- supplementary/SupplTable2.xlsx
- supplementary/SupplTable3.xlsx
- supplementary/SupplTable4.xlsx
- supplementary/SupplTable5.xlsx
- supplementary/SupplTable6.xlsx
